# Supplementary material for: Comparative Transcriptome Analysis of the Response to Vibrio parahaemolyticus and Low-Salinity Stress in the Swimming Crab Portunus trituberculatus
Source: Biology (Basel). 2023 Dec 12;12(12):1518. doi: 10.3390/biology12121518 (PMC10741082; doi:10.3390/biology12121518)
Supplement: Supplementary file 1 [file biology-12-01518-s001.zip]

Archive with 1 entries (1 files):
- biology-2680014-supplementary.pdf
